# Supplementary material for: Color, Music, and Emotion: Bach to the Blues
Source: Iperception. 2018 Nov 11;9(6):2041669518808535. doi: 10.1177/2041669518808535 (PMC6240980; doi:10.1177/2041669518808535)
Supplement: Supplemental Data1 - Supplemental material for Color, Music, and Emotion: Bach to the Blues [file Supplemental_Data1.zip]

Archive with 4 entries (4 files):
- Supplementary_Data4.csv
- Supplementary_Data1.csv
- Supplementary_Data2.csv
- Supplementary_Data3.csv
