# Supplementary material for: Color, Music, and Emotion: Bach to the Blues
Source: Iperception. 2018 Nov 11;9(6):2041669518808535. doi: 10.1177/2041669518808535 (PMC6240980; doi:10.1177/2041669518808535)
Supplement: Supplemental Data1 - Supplemental material for Color, Music, and Emotion: Bach to the Blues [file Supplemental_Data1.zip › Supplementary_Data4.csv]

Color	Saturated.Desaturated	Light.Dark	Yellow.Blue	Red.Green
SR	178.89	18.202	6.3191	166.41
LR	12.426	86.319	26.074	75.649
MR	7.3191	-12.202	12.84	98.287
DR	103.62	-109.28	-9.3298	182.88
SO	153.91	39.936	96.138	46.064
LO	-25.319	124.2	52.277	35.372
MO	-18.596	44	48.606	45.904
DO	45.34	-108.55	29.84	56.266
SY	161.09	97.894	193.2	-6.3085
LY	6.1277	140.53	145.13	-7.2979
MY	-4.4468	64.564	136.72	-8.8617
DY	-2.2766	-58.415	82	-19.404
SH	135.26	96.351	113.36	-103.22
LH	-27.043	123.13	112.09	-50.479
MH	-43.532	57.074	60.787	-96.83
DH	-14.638	-28.5	18.021	-138.87
SG	102.98	61.011	-0.89362	-159.91
LG	-24.936	115.9	-12.681	-93.138
MG	-31.936	36.021	-2.4255	-120.82
DG	59.383	-92.16	-22.606	-187.51
SC	103.13	69.138	-115.48	-53.979
LC	-41.149	125.33	-84.755	-33.766
MC	-33.766	38.936	-100.72	-49.702
DC	35.426	-74.394	-88.83	-94.309
SB	109.36	49.287	-166.82	-20.957
LB	-33.064	122.91	-107.77	-16.511
MB	-41.34	27.489	-144.26	-20.947
DB	55.447	-91.383	-173.49	-19.915
SP	112.06	-8.2234	-51.564	53.521
LP	-15.17	121.84	-39.521	36.84
MP	6.0638	19.883	-54.436	39.426
DP	84.447	-130.84	-62.702	53.043
BK	-90.766	-199.38	-19.053	0.67021
A1	-147.55	-72.745	-10.16	2.0532
A2	-155.96	46.234	-3.5426	-0.3617
A3	-142.19	153.22	1.8298	-1.0213
WH	-125.85	191.16	4.0957	-0.51064
