# Supplementary material for: Color, Music, and Emotion: Bach to the Blues
Source: Iperception. 2018 Nov 11;9(6):2041669518808535. doi: 10.1177/2041669518808535 (PMC6240980; doi:10.1177/2041669518808535)
Supplement: Supplemental Data1 - Supplemental material for Color, Music, and Emotion: Bach to the Blues [file Supplemental_Data1.zip › Supplementary_Data1.csv]

Genre	Calm.Agitated	Spicy.Bland	Warm.Cool	Appealing.Disgusting	Harmonious.Dissonant	Loud.Quiet	Happy.Sad	Whimsical.Serious	Complex.Simple	Like.Dislike
Alternative	-31.63	17.97	38.57	86.17	47.9	59.73	85.13	39.1	30.23	83.73
Arabic	2.37	55.97	55.57	5.23	26.77	-5.6	37.73	23.1	52.47	-18.1
Bach	84.27	-38.8	31.33	106.63	143.33	-32	65.4	12.83	19.9	83.47
Balkan Folk	89.4	-22.73	7.57	52.63	50.33	-57.2	-37.9	-15.7	3.27	-23.53
Big Band	57.27	-26.4	44.2	51.03	64.8	-29.77	84.8	53.83	-9.93	5.63
Bluegrass	-13.9	39.87	71.07	27.7	64.57	11.97	109.67	82.73	19.63	-18.07
Blues	37.2	-0.57	-13.3	25.87	8.9	-5.67	-38	-17.83	1.7	-11.1
Classic Rock	-74.77	60.5	31.83	16.3	-38.07	119	64.53	46.1	53.13	-25.87
Country	117.3	-64.87	27.27	94.17	123.13	-74.97	-10.53	-5.5	-61	67.07
Dixieland	-37.07	68.03	76.2	48.67	0.2	62.07	106.97	114.5	60.9	-0.87
Dubstep	-166.13	83.6	-27.77	-67.9	-136.37	179.07	-4.83	6.97	124.93	-72.1
Eighties Pop	-2.33	16.23	17.1	25.3	39.7	31.47	79.3	53.23	28.47	-15.87
Electronic	-41.43	57.23	-11.67	-12.97	-58.17	61.37	41.33	93.8	73.47	-27.97
Folk	111.67	-68.73	1.9	86.2	79.5	-81.7	25.03	-1.93	-73.43	51.6
Funk	-22.67	30	17.97	15.1	11.13	23.03	48.07	50.77	30.4	-52.1
Gamelan	6.3	-2.8	-65.67	-7.9	-28.37	-69.23	-8.97	23.93	32.27	-43.2
Heavy Metal	-178.07	89.67	-16.67	-63.13	-129.07	183.3	-11.3	-31.57	111.07	-70.9
Hindustani Sitar	6.27	63.4	30.63	-8.1	-23.63	-26.93	-1.13	21.4	54.63	-38.63
Hip Hop	65.93	-17.17	-32.73	79.57	84.83	-1.77	-17.6	-14.13	2.43	73.83
Indie	123.17	-69.57	-22.13	102.93	100.9	-81.53	-39.03	-22.2	-49.87	80
Irish	-43.97	56.27	43.63	35.73	-21.43	53.83	73.83	66.6	85.47	-15.37
Jazz	-22.67	34.27	19.73	54.07	21.13	24.9	87.3	69.97	69.5	-8.2
Mozart	99.2	-32.73	40.8	118.7	151.87	-39	91.17	25.33	15.53	86.17
Piano	145.47	-92.13	-85.97	115.57	132.57	-139.33	-130.67	-130	-53.23	96.03
Progressive House	-74.73	94.97	0.5	73.7	-0.97	131.17	65.53	16.27	73.1	67.07
Progressive Rock	-0.27	-1.37	-7.57	15.97	-17.9	12.07	0.17	37.1	43.73	-19.83
Psychobilly	-92.7	76.57	5.73	8.5	-19.4	130.5	24.9	-8.67	62.97	-4.77
Reggae	74.33	1.97	-4.33	43.03	43.67	-29.53	60.87	47.37	-26.93	-16
Salsa	-67.07	146.77	95	86.13	52.87	119.03	117.97	90.43	79.6	42.03
Ska	-112.97	113.1	68.93	42.33	1.43	142.93	100.87	69.47	99.17	-12.6
Smooth Jazz	119.07	-69.17	-8.4	79.8	125.97	-82.2	-39.37	-43.9	-63.2	27.97
Soundtrack	102.63	-51.17	-42.77	92.93	88.33	-96.4	-11.5	56.6	-52.33	59.6
Stravinsky	-113.97	39.27	-7.63	28.4	-28.2	78.83	-10.73	-0.2	112.23	-9.47
Trance	-106.5	97.43	15.37	63.6	-13.93	127.3	102.97	22.73	84.87	28.77
