# Supplementary material for: Color, Music, and Emotion: Bach to the Blues
Source: Iperception. 2018 Nov 11;9(6):2041669518808535. doi: 10.1177/2041669518808535 (PMC6240980; doi:10.1177/2041669518808535)
Supplement: Supplemental Data1 - Supplemental material for Color, Music, and Emotion: Bach to the Blues [file Supplemental_Data1.zip › Supplementary_Data3.csv]

Genre	Electric.Acoustic	Distorted.Clear	Many.Few instruments	Loud.Soft	Heavy.Light	High.Low pitch	Wide.Narrow pitch vartiation	Punchy.Smooth	Harmonious.Disharmonious	Clear.No melody	Repetitive.Not repetitive	Complex.Simple rhythm	Fast.Slow tempo	Dense.Sparse	Strong.Weak beat
Alternative	121.7333333	57.6	-32.6	51.33333333	23.26666667	36	-30.6	-0.866666667	86.73333333	112	105.9333333	-80.2	44.4	69.4	104.8666667
Arabic	-166.8666667	-113.2666667	-15.53333333	-31.6	-76.46666667	47.66666667	16.6	-37.86666667	35.93333333	115.8666667	49.93333333	-9.6	3.4	-38.33333333	25.46666667
Bach	-188.4666667	-157	49.8	-25.33333333	-113.5333333	72.2	109.8666667	-51.26666667	158.4	144.4666667	0.466666667	-53.46666667	43	8.8	15.06666667
Balkan Folk	-155.5333333	-51.86666667	-40.73333333	-65.8	-72.13333333	40.8	-58.06666667	-92.13333333	99.06666667	129.8	-12.26666667	-75.73333333	-106.6	-72.13333333	-9.466666667
Big Band	-162.2666667	-94.4	80.13333333	26.33333333	-43.93333333	41.66666667	56.4	-14.46666667	108.8	72.86666667	-23.2	45.26666667	-69.46666667	24.93333333	62.2
Bluegrass	-172.2666667	-141.4666667	-133.3333333	-59.73333333	-110.2	21.73333333	66.13333333	21.33333333	110.5333333	93.46666667	34.46666667	32.73333333	99.46666667	-39.93333333	5.6
Blues	92.6	6.2	-78.06666667	7.266666667	-21.86666667	40.8	48.4	-52.8	55.66666667	115.0666667	-3.133333333	4	-113.1333333	-90.6	79.2
Classic Rock	147.4	71.93333333	-60.2	83.73333333	60.26666667	46.93333333	100	52	2.6	113.1333333	-77.33333333	68.26666667	32	73.73333333	95.2
Country	-177.6666667	-150.4	-70.46666667	-85.2	-120.8666667	42.66666667	-15.46666667	-124.2666667	143.3333333	164	22.4	-126.6	-103.0666667	-82.2	14.2
Dixieland	-172.9333333	-16.73333333	78.93333333	59	6.333333333	58.33333333	130.7333333	79	57.53333333	77.2	-22.53333333	61.73333333	83.26666667	96.06666667	61.53333333
Dubstep	191.8666667	163.6666667	-97.26666667	133.8	165.2666667	-130	-17.46666667	169.2	-175.3333333	-183.2666667	155.4	82.86666667	-13.2	74.13333333	139.4
Eighties Pop	69.73333333	-15.13333333	23.8	13.13333333	-26.6	90.73333333	33.13333333	-1.6	78.86666667	102.4666667	119.8666667	-104.3333333	24.53333333	20.46666667	70.86666667
Electronic	176.4666667	55.33333333	-16.73333333	18.2	-12.66666667	53.73333333	54.93333333	79.4	-53.6	68.73333333	140.6	-111.4	5	-24.86666667	110.4
Folk	-71.66666667	-111.8	-89.8	-84.13333333	-105.8	-40.4	-64.06666667	-79.93333333	96.66666667	29.4	29.2	-80.46666667	-75.66666667	-95.53333333	-2.466666667
Funk	54.4	44.13333333	1.133333333	7.2	4.933333333	-11.2	43	81.86666667	54.86666667	37.46666667	82.26666667	-2.2	-51.93333333	13	94.53333333
Gamelan	-178.7333333	-77.33333333	33.2	-62.33333333	-93.86666667	127.5333333	-8.933333333	13.86666667	-91.4	-63.66666667	94.73333333	77.13333333	69	44.2	-39.33333333
Heavy Metal	169.6666667	164	-17.66666667	142.0666667	158.6666667	-20.46666667	28.6	160.7333333	-105.1333333	-105	134.5333333	49.4	101.7333333	117.5333333	127.6
Hindustani Sitar	-145.0666667	12.06666667	-135.4666667	-45.73333333	-79.8	-2.533333333	0.533333333	-59.06666667	-94	-1.533333333	38	120.0666667	-32	-63.13333333	-144.4
Hip Hop	-30.93333333	-76	14.46666667	-27.33333333	-13.73333333	-46.33333333	-5.866666667	-18.13333333	53.26666667	-37.8	74.8	-13	-36.6	-2.933333333	82.53333333
Indie	-57.53333333	-126.6	-106.6	-70.93333333	-82.53333333	-58.46666667	-63.13333333	-84.6	116.9333333	-28.33333333	133.0666667	-145.7333333	-86.4	-90.86666667	62.93333333
Irish	-156.9333333	-89.13333333	-138.4666667	40.66666667	-35.53333333	119.8666667	43.86666667	20.53333333	72.73333333	103.5333333	92	39.93333333	84.93333333	-2.733333333	33
Jazz	-169.1333333	-75.33333333	-55.06666667	5.533333333	-58.86666667	79	124.7333333	-22.66666667	61.2	61.4	-100.2	125.0666667	154.8666667	10.66666667	38.4
Mozart	-189.7333333	-162.9333333	119.4	-32	-124.5333333	99.73333333	93	-90.53333333	151.2666667	163.0666667	6.4	-21.13333333	55.6	4.466666667	-16.6
Piano	-193.4666667	-176.6666667	-197.0666667	-132.6	-129.0666667	48.93333333	25.53333333	-176.1333333	112.1333333	147.2	-40.46666667	-91.4	-139.9333333	-137.8666667	-84
Progressive House	170	112.8666667	-59.33333333	121.5333333	130.6	-58.06666667	-63.6	118.1333333	6	-6.466666667	157	-153.8	16.8	65.2	162.7333333
Progressive Rock	148.8	86.46666667	-7.2	-14.33333333	-56	8.333333333	-1	-82.73333333	-48.6	-119.1333333	54.53333333	70.46666667	-92.53333333	36.8	27
Psychobilly	126.6666667	32.53333333	-62.4	81.73333333	108.5333333	-52.33333333	-118.6666667	69.93333333	68.46666667	-61.26666667	136.5333333	-60.13333333	113.7333333	78.86666667	144.8666667
Reggae	-134.4666667	-93.06666667	-23.46666667	-54.53333333	-74	-11.4	-39.2	-34.26666667	70.93333333	107.3333333	135.9333333	-82.73333333	-72.33333333	-42.06666667	52.06666667
Salsa	-142.5333333	-102.3333333	47	93.53333333	19.66666667	133.6	55.2	83.86666667	107.2666667	125.7333333	85.8	44.06666667	42.53333333	69.46666667	69.86666667
Ska	-68.66666667	-40.6	89	95	88.93333333	15.73333333	59.06666667	99.6	85.13333333	145.8666667	22.26666667	57.4	160.8	129.5333333	132.5333333
Smooth Jazz	-55.73333333	-96.93333333	-67.2	-57.6	-86.06666667	50.53333333	76.73333333	-127.4	124.2	149.6666667	-100.4	-17.73333333	-120.4666667	-63.86666667	1.6
Soundtrack	-70.06666667	-152.6666667	-45.26666667	-80	-116	69.13333333	-9.866666667	0.2	94.73333333	87.06666667	126.8	-123.7333333	-56.73333333	-74.33333333	56.33333333
Stravinsky	-181.6666667	-140.4	192.0666667	56.6	30.13333333	46.2	141.5333333	107.8666667	-52.2	-84	-14.53333333	120.3333333	89.06666667	119.9333333	-5
Trance	183.5333333	98.4	-37.86666667	102.8666667	79.33333333	35.26666667	4.133333333	118.5333333	0.4	-49.33333333	135.2666667	-44.6	100.6	73.86666667	138.4
